# Supplementary material for: Epidemiology, Clinical Signs, and Risk Factors Associated with Theileriosis in Australian Cattle (2006–2022)
Source: Pathogens. 2024 Mar 15;13(3):253. doi: 10.3390/pathogens13030253 (PMC10975341; doi:10.3390/pathogens13030253)
Supplement: Supplementary file 1 [file pathogens-13-00253-s001.zip]

Archive with 3 entries (3 files):
- pathogens-2888234_Supplementary Video S2.rar
- pathogens-2888234_Video S1.rar
- Supplementary Table S1_Contingency Table.csv
