# Supplementary material for: Epidemiology, Clinical Signs, and Risk Factors Associated with Theileriosis in Australian Cattle (2006–2022)
Source: Pathogens. 2024 Mar 15;13(3):253. doi: 10.3390/pathogens13030253 (PMC10975341; doi:10.3390/pathogens13030253)
Supplement: Supplementary file 1 [file pathogens-13-00253-s001.zip › Supplementary Table S1_Contingency Table.csv]

	Age				Farm Type				Anaemia
Clinical Sign	Calf	Adult	Unknown Age	Total	Beef	Dairy	Unknown Farm	Total	Normal	Moderate	Severe	Total
Lethargy	50	46	33	129	86	32	11	129	42	34	53	129
Weakness	24	30	34	88	59	24	5	88	33	25	30	88
Ataxia	4	9	6	19	13	5	1	19	9	4	6	19
Depression	10	19	28	57	42	6	9	57	16	16	25	57
Tachycardia	19	27	17	63	45	15	3	63	12	17	34	63
Tachypnea	39	16	38	93	65	19	9	93	32	33	28	93
Jaundice	38	113	70	221	161	43	17	221	51	62	108	221
Inappetance	0	3	5	8	3	0	5	8	0	1	7	8
Haemoglobinuria	2	10	16	28	16	10	2	28	6	9	13	28
Diarrhoea	33	27	15	75	48	14	13	75	33	21	21	75
Fever	65	83	54	202	163	26	13	202	59	54	89	202
Abortion	0	118	12	130	114	7	9	130	56	49	25	130
Anaemia	152	202	142	496	346	112	38	496	128	154	214	496
Regenerative Anaemia	12	32	9	53	33	14	6	53	1	21	31	53
Drooling	3	7	3	13	10	1	2	13	4	4	5	13
Discharge	12	9	8	29	16	2	11	29	19	5	5	29
Aggression	4	3	12	19	15	0	4	19	4	11	4	19
Ill-thrift	5	13	8	26	6	10	10	26	12	9	5	26
Low milk yield	0	4	7	11	0	11	0	11	2	6	3	11
Rough coat	5	12	2	19	17	2	0	19	14	4	1	19
Mortality	125	183	111	419	330	59	30	419	166	122	131	419
Splenomegaly	6	5	9	20	19	1	0	20	7	5	8	20
Hepatomegaly	6	13	7	26	21	0	5	26	9	9	8	26
Total	614	984	646	2244	1628	413	203		715	675	854
